# Supplementary material for: A set of domain-specific markers in the Arabidopsis embryo
Source: Plant Reprod. 2015 Jul 28;28(3-4):153–60. doi: 10.1007/s00497-015-0266-2 (PMC4623083; doi:10.1007/s00497-015-0266-2)
Supplement: Supplementary file 5 — List of oligonucleotides used in this study (XLS 43 kb) [file 497_2015_266_MOESM5_ESM.xls]

## Sheet: Wendrich_SupTable1
	SupTable 1
	Promoter
	Gene/line	Type	Sequence
	AT4G36930	For	5'- TAGTTGGAATGGGTTCGAAgattaaaattagtaacactgattaggc -3'
	AT4G36930	Rev	5'- TTATGGAGTTGGGTTCGAAtacaccaacaacaaaaaaaaagc -3'
	AT5G67110	For	5'- TAGTTGGAATGGGTTCGAAgttttatcaagtttgaaagattccg -3'
	AT5G67110	Rev	5'- TTATGGAGTTGGGTTCGAActctctctctctctctctctctgc -3'
	AT1G05710	For	5'- TAGTTGGAATGGGTTCGAAcgcaaagggtgtagaataagtcaagg -3'
	AT1G05710	Rev	5'- TTATGGAGTTGGGTTCGAAaccttttgtcaataagaaatgcgc -3'
	AT2G31730	For	5'- TAGTTGGAATGGGTTCGAAcgttttaaaaagacgtgtgag -3'
	AT2G31730	Rev	5'- TTATGGAGTTGGGTTCGAAtccttgtcatcaaacaaaacaaaaatg -3'
	AT5G60810	For	5'- TAGTTGGAATGGGTTCGAAccgctgattcacgctaatg -3'
	AT5G60810	Rev	5'- TTATGGAGTTGGGTTCGAActcgccttccttttttctcc -3'
	AT2G03830	For	5'- TAGTTGGAATGGGTTCGAAgcttcaagttgttataatcgcaag -3'
	AT2G03830	Rev	5'- TTATGGAGTTGGGTTCGAAattcttcaaagtgatttttagctatatg -3'
	AT3G19380	For	5'- TAGTTGGAATGGGTTCGAATAAATAGAGACTATTTTCAT -3'
	AT3G19380	Rev	5'- TTATGGAGTTGGGTTCGAATAAGAAACTTGAGAAACAGA -3'
	AT3G04430	For	5'- TAGTTGGAATGGGTTCGAAagatgcgttgtatttgccagg -3'
	AT3G04430	Rev	5'- TTATGGAGTTGGGTTCGAActctattagctgagagagacg -3'
	AT1G26945	For	5'- TAGTTGGAATGGGTTCGAAggcaaataaataaagtattcagaag -3'
	AT1G26945	Rev	5'- TTATGGAGTTGGGTTCGAActtctttcttgatatattataagtgtgtttgtttggg -3'
	AT3G23880	For	5'- TAGTTGGAATGGGTTCGAAcaaaaaataataacagccaacc -3'
	AT3G23880	Rev	5'- TTATGGAGTTGGGTTCGAAgagccagagcagaggaaccaatag -3'
	AT5G62330	For	5'- TAGTTGGAATGGGTTCGAATGACTACTAATATGTATGGA -3'
	AT5G62330	Rev	5'- TTATGGAGTTGGGTTCGAATGTTTTGTCATGATTGTTGT -3'
	AT2G17070	For	5'- TAGTTGGAATGGGTTCGAATGCCTACAAATTTTGTAGAG -3'
	AT2G17070	Rev	5'- TTATGGAGTTGGGTTCGAATTTTATTGATATTAGACTCT -3'
	Insertion lines
	Gene/line	Type	Sequence
	WiscDsLox466B7	For	5'- ttagtgtgtctcacgtgcgacgagg -3'
	WiscDsLox466B7	Rev	5'- ggaagagggagcttcatcaactacagc -3'
	WiscDsLox386E06	For	5'- cggagatttctctgaggttttaatcg -3'
	WiscDsLox386E06	Rev	5'- gagggaaaggtccaaagtgactgcg -3'
	SALK_103775.20.25.x	For	5'- cttggtggtccaaaaatgcttttttcc -3'
	SALK_103775.20.25.x	Rev	5'- cggctaaagtctgcatcatgcag -3'
	FLAG_399C07	For	5'- gatggagaataagcggaatgtctgc -3'
	FLAG_399C07	Rev	5'- gggaaatccacgatcataccttcagc -3'
	SAIL_318_C07	For	5'- cagaagttgctcaaaccaatggtgc -3'
	SAIL_318_C07	Rev	5'- ctgttgagatttgacaacgggaacac -3'
	SALK_068811.52.05.x	For	5'- cgtttacttggatcacaatgcaagac -3'
	SALK_068811.52.05.x	Rev	5'- cgagacacgcctacttatcgaatatc -3'
	amiRNA
	Gene/line	Type	Sequence
	amiRNA general	A	5'- TAGTTGGAATAGGTTCCTGCAAGGCGATTAAGTTGGGTAAC -3'
	amiRNA general	B	5'- AGTATGGAGTTGGGTTCGCGGATAACAATTTCACACAGGAAACAG -3'
	AT4G36930	I	5'- gaTTGGATGAGTTAACGCACCTTtctctcttttgtattcc -3'
	AT4G36930	II	5'- gaAAGGTGCGTTAACTCATCCAAtcaaagagaatcaatga -3'
	AT4G36930	III	5'- gaAAAGTGCGTTAACACATCCATtcacaggtcgtgatatg -3'
	AT4G36930	IV	5'- gaATGGATGTGTTAACGCACTTTtctacatatatattcct -3'
	AT5G67110	I	5'- gaTTTCATAACGGCTAAAGCCTGtctctcttttgtattcc -3'
	AT5G67110	II	5'- gaCAGGCTTTAGCCGTTATGAAAtcaaagagaatcaatga -3'
	AT5G67110	III	5'- gaCAAGCTTTAGCCGATATGAATtcacaggtcgtgatatg -3'
	AT5G67110	IV	5'- gaATTCATATCGGCTAAAGCTTGtctacatatatattcct -3'
	AT1G05710	I	5'- gaTTAGAGCAAATTACGGACCCGtctctcttttgtattcc -3'
	AT1G05710	II	5'- gaCGGGTCCGTAATTTGCTCTAAtcaaagagaatcaatga -3'
	AT1G05710	III	5'- gaCGAGTCCGTAATTAGCTCTATtcacaggtcgtgatatg -3'
	AT1G05710	IV	5'- gaATAGAGCTAATTACGGACTCGtctacatatatattcct -3'
	AT2G31730	I	5'- gaTAATGGGTATTTATGCCACCCtctctcttttgtattcc -3'
	AT2G31730	II	5'- gaGGGTGGCATAAATACCCATTAtcaaagagaatcaatga -3'
	AT2G31730	III	5'- gaGGATGGCATAAATTCCCATTTtcacaggtcgtgatatg -3'
	AT2G31730	IV	5'- gaAAATGGGAATTTATGCCATCCtctacatatatattcct -3'
	AT5G60810	Ia	5'- gaTTATAATCGGCAGTTAACCTCtctctcttttgtattcc -3'
	AT5G60810	Iia	5'- gaGAGGTTAACTGCCGATTATAAtcaaagagaatcaatga -3'
	AT5G60810	IIIa	5'- gaGAAGTTAACTGCCCATTATATtcacaggtcgtgatatg -3'
	AT5G60810	IVa	5'- gaATATAATGGGCAGTTAACTTCtctacatatatattcct -3'
	AT5G60810	Ib	5'- gaTAATAACCCTTATGGACGCAAtctctcttttgtattcc -3'
	AT5G60810	Iib	5'- gaTTGCGTCCATAAGGGTTATTAtcaaagagaatcaatga -3'
	AT5G60810	IIIb	5'- gaTTACGTCCATAAGCGTTATTTtcacaggtcgtgatatg -3'
	AT5G60810	IVb	5'- gaAAATAACGCTTATGGACGTAAtctacatatatattcct -3'
	AT2G03830	Ia	5'- gaTCAATAAAATGGCTAGCGCACtctctcttttgtattcc -3'
	AT2G03830	Iia	5'- gaGTGCGCTAGCCATTTTATTGAtcaaagagaatcaatga -3'
	AT2G03830	IIIa	5'- gaGTACGCTAGCCATATTATTGTtcacaggtcgtgatatg -3'
	AT2G03830	IVa	5'- gaACAATAATATGGCTAGCGTACtctacatatatattcct -3'
	AT2G03830	Ib	5'- gaTACTAAACTACGTTACTACCAtctctcttttgtattcc -3'
	AT2G03830	Iib	5'- gaTGGTAGTAACGTAGTTTAGTAtcaaagagaatcaatga -3'
	AT2G03830	IIIb	5'- gaTGATAGTAACGTACTTTAGTTtcacaggtcgtgatatg -3'
	AT2G03830	IVb	5'- gaAACTAAAGTACGTTACTATCAtctacatatatattcct -3'
	Coding sequence
	Gene/line	Type	Sequence
	AT4G36930	For	5'- TAGTTGGAATAGGTTCatgatatcacagagagaagaaagag -3'
	AT4G36930	Rev	5'- AGTATGGAGTTGGGTTCtcaagtaattcgatcttttaggtc -3'
	AT5G67110	For	5'- TAGTTGGAATAGGTTCatgggtgattctgacgtcggtgatcg -3'
	AT5G67110	Rev	5'- AGTATGGAGTTGGGTTCtcaaagcagagtggctgtggaaaagc -3'
	AT1G05710	For	5'- TAGTTGGAATAGGTTCatggaattctctagagacgctggaatg -3'
	AT1G05710	Rev	5'- AGTATGGAGTTGGGTTCtcatctaaagggtgattgagatgtg -3'
	AT2G31730	For	5'- TAGTTGGAATAGGTTCatggaatactctagagactcggcag -3'
	AT2G31730	Rev	5'- AGTATGGAGTTGGGTTCtcattgaaagggcgaattagaagacg -3'
	AT5G60810	For	5'- TAGTTGGAATAGGTTCATGGTGTCCATAAGGGTTATTTG -3'
	AT5G60810	Rev	5'- AGTATGGAGTTGGGTTCTTAGTTATGCCTAGGAGGATGATG -3'
	AT2G03830	For	5'- TAGTTGGAATAGGTTCATGAAGCTAATTAGAGTCACCCTCT -3'
	AT2G03830	Rev	5'- AGTATGGAGTTGGGTTCTCATGGATCAAGAGGTAAAGCC -3'
